# Supplementary material for: Three-gene based phylogeny of the Urostyloidea (Protista, Ciliophora, Hypotricha), with notes on classification of some core taxa
Source: Mol Phylogenet Evol. 2014 Jan;70:337–47. doi: 10.1016/j.ympev.2013.10.005 (PMC3906606; doi:10.1016/j.ympev.2013.10.005)
Supplement: Supplementary data 1 [file mmc1.nwk]

(((((((((AJ310487L:0.00733693,AF508774S:0.01296817)82:0.00422039,((AF508758G:0.00838280,AF508771S:0.01790791)68:0.00323957,AF508768P:0.01424056)100:0.01036223)80:0.00679544,(AF508767P:0.01231552,AF508755C:0.01819558)97:0.00666511)78:0.00531018,AF508763O:0.01630543)100:0.02310417,(((((((((((DQ359728.:0.00089035,A343Apocr:0.00098953)100:0.02769347,EU417963.:0.01703845)81:0.00766318,DQ777742.:0.01415453)100:0.03092943,EU930048.:0.01666054)95:0.01276165,EU220226.:0.01092132)89:0.01349200,EU220227.:0.03946322)66:0.00772094,(((EU220228.:0.00186575,JQ424832:0.00465639)89:0.00032143,GU942568.:0.00244175)98:0.01286486,(((GU170204.:0.00000135,HM623916.:0.00092603)56:0.00000135,FJ775720:0.00092533)93:0.00456219,EU220229.:0.00681480)100:0.02056875)100:0.04381337)94:0.00831002,((((((JQ424833:0.00000135,(GU942564.:0.00559778,DQ190950.:0.00288838)69:0.00000135)65:0.00000135,JQ424834:0.00372610)100:0.00373886,AF508760.:0.00661135)78:0.00172853,(GU967698:0.00107633,JN008942:0.00361784)68:0.00280249)79:0.00107281,DQ503578.:0.03265203)100:0.01853737,(AF508781.:0.00000135,EF535731.:0.00569769)100:0.02373919)90:0.01096706)100:0.01514804,(((FJ775726:0.00585061,FJ775713.:0.01175182)41:0.00279326,(FJ775718:0.00185856,HM623917.:0.00279696)100:0.01108494)51:0.00127214,FJ754026.:0.00287146)99:0.01611730)99:0.01893079,((((((((DQ227798.:0.00000135,AY881634.:0.00184614)100:0.00408615,(GU437211.:0.00091782,FJ870094.:0.00092320)100:0.01015112)66:0.00085360,((DQ640314.:0.00092520,EF535729.:0.01147517)100:0.00343175,(JQ424830:0.00000135,FJ775723:0.00556645)67:0.00027527)76:0.00282840)100:0.01458408,AY881633.:0.00826633)100:0.01760478,FJ377548.:0.03272508)100:0.02859977,(FJ870075:0.00279929,HM568416.:0.00181481)100:0.01204306)98:0.01784583,(((FJ598608.:0.00091813,DQ019318:0.00092042)84:0.00090285,GU942569.:0.00100680)100:0.02006884,GU942567.:0.01344898)91:0.00848184)87:0.00997570,(FJ361758H:0.00192699,AM412765.:0.00091280)100:0.04496542)59:0.01121830)98:0.02173084,AJ277876.:0.02528513)89:0.01260581)68:0.01036113,((FJ156105.:0.01040636,EF123707.:0.02600849)70:0.00641225,FJ870074.:0.01504503)100:0.03895839)74:0.00691024,(((DQ503584.:0.00808403,FJ156104.:0.00923199)67:0.00517360,GU437210T:0.00688035)100:0.03054894,GU574811T:0.00975403)100:0.06270412)73:0.01175359,(((DQ059583.:0.00181514,DQ059582.:0.04177877)70:0.02450911,EF123706.:0.01723122)100:0.08789363,EF486865.:0.09004338)57:0.01327615)86:0.45000000,(((DQ811090V:0.01587181,FJ422990N:0.02653207)75:0.00841256,DQ662848S:0.07441315)100:0.04811542,((AJ786648P:0.05709769,(FJ196073F:0.02756574,FJ196076T:0.02520870)100:0.09829869)96:0.03250129,AJ628250S:0.07370945)99:0.04009067)86:0.45000000);
