# Supplementary material for: Three-gene based phylogeny of the Urostyloidea (Protista, Ciliophora, Hypotricha), with notes on classification of some core taxa
Source: Mol Phylogenet Evol. 2014 Jan;70:337–47. doi: 10.1016/j.ympev.2013.10.005 (PMC3906606; doi:10.1016/j.ympev.2013.10.005)
Supplement: Supplementary data 2 [file mmc2.nwk]

((((((AF508758Ga:0.01610300,AF508771St:0.01529780):0.00760858,AF508770St:0.01366000):0.00979652,AF508768Pl:0.03969480):0.02996790,(((AF508767Pa:0.02963880,AF508755Cy:0.01783310):0.01012570,AF508774St:0.04035100):0.01282580,AF508763Ox:0.03457400):0.00642882):0.06215540,((((((((JQ424843:0.00065497,JQ424854:0.00065480):0.00000114,JQ424859:0.00065484):0.02365690,JQ424841:0.02715790):0.06314350,JQ424844:0.03748320):0.01005830,(JQ424840:0.03966070,JQ424851:0.09615770):0.07636340):0.01454360,((((JQ424837:0.00000114,JQ424839:0.00390573):0.01426780,AF508760Di:0.00244876):0.01089270,JQ424843:0.01911710):0.04111640,AF508781Ur:0.02556400):0.03442470):0.01851810,((JQ424856:0.02418810,JQ424855:0.02308870):0.00890036,JQ424857:0.00782499):0.03310660):0.01804710,((((((JQ424859:0.00962952,JQ424852:0.01099520):0.00803313,JQ424835:0.00425405):0.00197154,JQ424850:0.01226870):0.02357080,JQ424836:0.02848950):0.02734940,JQ424846:0.05794990):0.02869550,JQ424848:0.06229490):0.05071240):0.03984310):0.45000000,(JQ424838:0.17940300,(JQ424842:0.03391090,JQ424845:0.04954970):0.23916600):0.45000000);
