# Supplementary material for: Three-gene based phylogeny of the Urostyloidea (Protista, Ciliophora, Hypotricha), with notes on classification of some core taxa
Source: Mol Phylogenet Evol. 2014 Jan;70:337–47. doi: 10.1016/j.ympev.2013.10.005 (PMC3906606; doi:10.1016/j.ympev.2013.10.005)
Supplement: Supplementary data 3 [file mmc3.nwk]

(((((((((((AF508771St:0.01928000,AF508758.1:0.01137000)61:0.00862000,AF508770.1:0.03281000)66:0.00970000,AF508768.1:0.03859000)90:0.05147000,AF508767.1:0.00086000)48:0.00522000,AF508774St:0.01848000)74:0.03772000,AF508755Cy:0.02378000)36:0.01588000,AF508763.1:0.05322000)100:0.13013000,(((DQ777741-A343:0.09375000,DQ537483:0.06960000)100:0.15813000,GQ246485:0.08768000)65:0.02277000,(((JQ424862:0.00000000,GQ246481:0.00000000)74:0.00232000,JQ424863:0.00000000)100:0.01873000,JQ424864:0.04089000)100:0.15585000)67:0.03739000)70:0.04750000,((((((JQ424860:0.00000000,JQ424861:0.00248000)93:0.00245000,AF508760Di:0.01247000)99:0.03083000,EU925643An:0.03212000)71:0.00682000,JQ424871:0.00514000)81:0.02583000,AF508781.1:0.05251000)100:0.09498000,((GQ246479:0.02263000,JQ424869:0.07264000)43:0.00762000,(FJ858210An:0.03196000,JQ424870:0.06263000)61:0.01903000)52:0.02409000)95:0.04858000)90:0.06613000,((((((JQ424858:0.01429000,DQ503579:0.02712000)79:0.00936000,JQ424868:0.03984000)63:0.00418000,(DQ640313Ps:0.01675000,JQ424859:0.02643000)100:0.03520000)91:0.01896000,DQ503580:0.02122000)99:0.05132000,FJ858212:0.09536000)81:0.02033000,GQ246486:0.07741000)93:0.04267000)0:0.45000000,(((AF399040St:0.05713000,AF399081La:0.11647000)72:0.01988000,(DQ241743St:0.01568000,JQ424865:0.04757000)100:0.06512000)100:0.08403000,(((((AF399104:0.00232000,JQ424866:0.00000000)100:0.00762000,AF399078Me:0.01193000)89:0.00502000,JQ424867:0.03708000)80:0.02255000,AF399020:0.03651000)37:0.01745000,AF399107Eu:0.06987000)100:0.22550000)96:0.45000000);
