# Supplementary material for: Three-gene based phylogeny of the Urostyloidea (Protista, Ciliophora, Hypotricha), with notes on classification of some core taxa
Source: Mol Phylogenet Evol. 2014 Jan;70:337–47. doi: 10.1016/j.ympev.2013.10.005 (PMC3906606; doi:10.1016/j.ympev.2013.10.005)
Supplement: Supplementary data 4 [file mmc4.nwk]

((((((((AF508771Sterkiella_nova:0.01550610,AF508758Gastrostyla_steinii:0.01029380):0.00547569,AF508770Sterkiella_histriomuscorum:0.01394870):0.00357961,AF508768Pleurotricha_lanceolata:0.02820580):0.02054960,AF508774Stylonychia_mytilus:0.02390030):0.00814924,(AF508755Cyrtohymena_citrina:0.02189280,AF508767Paraurostyla_weissei:0.01830100):0.00809464):0.00930755,AF508763Oxytricha_longa:0.02886470):0.03962530,(((((((A328Metaurostylopsis_cheni:0.00030852,C004Metaurostylopsis_cheni:0.00061785):0.00030356,A223Metaurostylopsis_cheni:0.00031403):0.02144130,A210Metaurostylopsis_struederkypkeae:0.02298660):0.06366630,((050801Apokeronopsis_bergeri:0.03470670,A343.Apokeronopsis_crassa:0.06562370):0.06544200,A226.Thigmokeronopsis_stoecki_pop2:0.03663920):0.01046740):0.01211780,((((05051102Diaxonella_trimarginata:0.00218761,040818Diaxonella_trimarginata:0.00124553):0.00763206,AF508760Diaxonella_polystylata:0.00539115):0.00986687,B091Apobakuella_fusca:0.01177620):0.02794230,AF508781Urostyla_grandis:0.02743140):0.03133450):0.01651720,((L27Bergeriella_ovata:0.01558660,D01Monocoronella_carnea:0.02041590):0.00550039,WYG7Neourostylopsis_flavicans:0.01508850):0.02546510):0.02363180,(((((A293Pseudokeronopsis_sp.:0.01138350,B016Pseudokeronopsis_erythrina:0.01251050):0.00427986,(03101101Pseudokeronopsis_carnae:0.00621865,A329Uroleptopsis_citrina:0.01194090):0.00203061):0.02035150,03101101Pseudokeronopsis_carnae:0.01759800):0.02327610,A288.Nothoholosticha_fasciola:0.04949920):0.03245180,A297.Pseudourostyla_cristata:0.04431810):0.03327580):0.03282670):0.45000000,(Strombidium_apolatum:0.15114100,(Favella_taraikaensis:0.02700280,Tintinnopsis_lohmanni:0.03508330):0.19399800):0.45000000);
